# Supplementary material for: Modification of Chitosan with (−)-Gossypol and (−)-Gossypol Acetic Acid Using Free-Radical Grafting Method
Source: Int J Mol Sci. 2025 Dec 3;26(23):11721. doi: 10.3390/ijms262311721 (PMC12692262; doi:10.3390/ijms262311721)
Supplement: Supplementary file 1 [file ijms-26-11721-s001.zip]

Archive with 1 entries (1 files):
- ijms-3980360-supplementary.pdf
